# Supplementary material for: Comparative Analysis for Genetic Characterization in Korean Native Jeju Horse
Source: Animals (Basel). 2021 Jun 28;11(7):1924. doi: 10.3390/ani11071924 (PMC8300358; doi:10.3390/ani11071924)
Supplement: Supplementary file 1 [file animals-11-01924-s001.zip]

Archive with 2 entries (2 files):
- Supplementary_Figure_S1.pdf
- Supplementary_Table1.xlsx
