# Supplementary material for: Comparative Analysis for Genetic Characterization in Korean Native Jeju Horse
Source: Animals (Basel). 2021 Jun 28;11(7):1924. doi: 10.3390/ani11071924 (PMC8300358; doi:10.3390/ani11071924)
Supplement: Supplementary file 1 [file animals-11-01924-s001.zip › Supplementary_Table1.xlsx]

## Sheet: Supplementary table 1
Supplementary Table 1. Primer probe mixture
Reagent	Conc.	Single rxn (㎕)
RSF	10pmole	1.5
JSF	10pmole	1.5
UR	10pmole	3
JSP	10pmole	0.7
RSP	10pmole	1.5
TE	1x	1.8
Total		10
RSF = Reference-specific forward primer; JSF = Jeju horse-specific forward primer; UR = Universal reverse primer
JSP = Jeju horse-specific FRET probe; RSP = Reference-specific probe
